# Supplementary material for: Feasibility of integrated, multilevel care for cardiovascular diseases (CVD) and HIV in low- and middle-income countries (LMICs): A scoping review
Source: PLoS One. 2019 Feb 22;14(2):e0212296. doi: 10.1371/journal.pone.0212296 (PMC6386271; doi:10.1371/journal.pone.0212296)
Supplement: S1 Dataset — (XLSX) [file pone.0212296.s005.xlsx]

## Sheet: Feasibility scoping review_ ass
Extractor	Endnote number	First Author and year	Is it in a LMIC?	Does it include both HIV and CVD?	Describe the integrated component	Count for included studies	Study design	LMIC country	Year of intervention	Healthcare setting	Number of facilities receiving intervention	Location of intervention	Duration of study	Model of integration	Target recepients	Type of staffing (human resources)	Feasibility (reported/implied)	Describe the feasibility context, if reported/implied	Setting or scale-up feasibility	Primary outcome(s) measured	HIV and TB Clinical outcomes reported	CVD (diabetes and hypertension) clinical outcomes	Implementation outcomes	Service outcomes	Major findings from study (3 sentences MAX)	Notes
Temi	6	Kachimanga, C., et al., 2017	Yes	Yes	We focus on multi-disease screening programmes that target nutritional disorders, hypertension, diabetes, HIV, tuberculosis (TB), and cervical cancer.	1	Descriptive study	Malawi	2015	Integrated Chronic Care Clinics (IC^3), Community event, Acute outpatient care facility.	195	Rural	18 months	Model 3: Simultaneous integration of CVD and HIV services and structure	PLHIV and HIV-negative individuals	Existing staff comprising of hospital attendants, expert clients, HIV testing counsellors, clinicians and nurses.	Yes	Our experience suggests that integrating hypertension and diabetes screening into existing community and clinic screening activities is feasible and can increase enrolment numbers of patients in longitudinal care.	Setting	Screening results for diabetes and hypertension; enrollment data for referrals from screening events.	None reported	Of the adult SHARC clients in 2016, 58% (n = 8133) and 29% (n = 4016) were screened for hypertension and diabetes, respectively. Among those screened, 9% (n = 716) and 3% (n = 113) were referred to their nearest IC3 for further evaluation of hypertension and diabetes, respectively. Within the first 6 months of the health centre opening, 9691 patients visited the OPD and, of these, blood pressure …	Adoption, Feasibility, Penetration	Not reported	Increased case detection and enrollment for NCDs. 1. Among those screened at SHARC, 9% (n =716) and 3% (n = 113) were referred to their nearest IC3 for further evaluation of hypertension and diabetes, respectively. Among patients eligible for hypertension screening (aged â‰¥ 30 years), 168 were referred to IC3 for further assessment. 2311 and 12 same-day referrals were made for hypertension and d…	This has been undertaken within the public health system as part of routine clinical care. Since we did not have dedicated funding for NCD screening programmes, we leveraged resources from existing programmes to integrate further service delivery. The bulk of the work continues to be done by trained support staff, who perform the screening programmes alongside their routine duties. In an effort t…
Lynette	6	Kachimanga, 2017	Yes	Yes	mass screening events, combined care at HIV/ NCD clinic, combined care at outpatient clinic	1	descriptive study	Malawi	2015	clinic and community	14	Rural	18 months	Model 1: Integration of CVD services into existing HIV services and structure	PLHIV and HIV-negative individuals	trained support staff	Yes	it is feasible to implement NCD screening in the public health system, such implementation may lead to higher enrollment in NCD care		Diabetes and HTN rates	N/A	SHARC: 28.5% of patients were screened for diabetes and 2.8% of patients were referred for care. 57.6 % of patients were screened for HTN and 8.8% of patients were referred for care SHARF: 60% screen for hypertension, 1.7% of patients referred IC3: 19.3% referred for HTN, 1.4% for diabetes.	Adoption, Appropriateness, Feasibility, Penetration	Effectiveness, Efficiency	It is feasible to integrate NCD and HIV screening at the public health level. Screening also led to increased enrollment in NCD care through integrated clinics.	Limitations: inability to determine linkage of care, screening was not counted at the patient level, high cut off for HTN referral, limited resources, Advantages: integrated IC3 clinics already in place, utilization of current staff
Temi	15	Ameh, S., et al., 2017	Yes	Yes	The ICDM (integrated chronic disease management) model aims to improve health outcomes for patients being managed for HIV/AIDS, tuberculosis, hypertension, diabetes, chronic obstructive pulmonary disease, asthma, epilepsy, and mental health illnesses in PHC facilities.	2	Controlled interrupted time-series (ITS) study of the ICDM model in improving health outcomes.	South Africa	2011-2013	Primary health care facilities,	17	Rural	2 years	Model 3: Simultaneous integration of CVD and HIV services and structure	PLHIV and HIV-negative individuals	Professional and staff nurses, community health workers	Yes	Application of the model had a small effect in controlling patientsâ€™ CD4 counts and BP, but showed no overall clinical benefit for the patients; hence, the need to more extensively leverage the HIV program for hypertension treatment.		Viral load, CD4 count and BP values during the 30-month period of data collection. BP and CD4 count control were defined as BP ,140/90 mm Hg and CD4 count .350 cells/mm3, respectively.	The pilot facilities had a consistently higher probability of controlling patientsâ€™ CD4 counts than the comparison facilities at the time of initiation of the ICDM model (97.5% vs. 95.0%) and 2 years after the model was implemented (96.5% vs. 94.0%). The pilot facilities had about 6% greater likelihood of controlling patientsâ€™ CD4 counts than the comparison facilities. The interaction of stud…	After initiation of the ICDM model, comparison of the 2 study arms showed a consistently higher probability of controlling patientsâ€™ BP in the pilot facilities than in the comparison facilities at the time the ICDM model was initiated (50% vs. 47%) and 2 years after the model was implemented (47% vs. 40%). The pilot facilities had a 1.0% greater likelihood of controlling patientsâ€™ BP than the…	Adoption, Feasibility		1. The main findings showed that the ICDM model had a small but significant effect in controlling patientsâ€™ CD4 counts and BP compared with the preintervention period. However, there was no overall clinical benefit for the patients due to nonreversal of the downward trends observed before the implementation of the model.	The steeper decline in the control of CD4 counts and BP in the pilot facilities than in the comparison facilities before implementation of the model may have been because of a â€œcrowding-outâ€ of the integrated services through routine training activities in preparation for the implementation of the ICDM model.
Lynette	15	Ameh, 2017	Yes	Yes	an integrated chronic disease management model was piloted to compare control of HIV and NCDs to other facilities	2
Temi	23	Kabami, J., et al.,2017	Yes	Yes	Screening for HIV, hypertension, diabetes and malaria, male condom distribution, referral for medical circumcision for men, and family planning services for women in community led Health campaign .	3	Feasibility study	Uganda	2014	community led health campaign, local clinic	1	Rural	5 months, 3 weeks	Model 3: Simultaneous integration of CVD and HIV services and structure	PLHIV and HIV-negative individuals	MoH-funded clinic healthcare workers	Yes	A health campaign planned by local village leaders and implemented by local clinic healthcare workers was able to reach over half of residents in a rural Ugandan community of over 5,000 persons within one month of planning and six days of implementation. In this feasibility demonstration project, we found that local leaders and clinic staff could successfully plan and implement a health campaign.…		Feasibility outcomes: (1) elected leadersâ€™ acceptance and participation in campaign training, and implementation of pre-campaign census and mobilization activities; (2) implementation of all campaign activities by local MoH-funded clinic staff. Uptake outcomes: census-enumerated resident participation in campaign activities, including point-of-care screening for HIV, malaria, hypertension and d…	HIV prevalence was 105/1,474 (7.1%) among adults tested, and 11/645 (1.7%) among children tested. Per MoH clinic records, 17 of 116 (15%) HIV-infected persons were in HIV care at the local health centre; 83/99 (84%) newly identified HIV-infected persons were referred to care to the local health centre and accepted this referral; 16 of these lacked data on referral.	Of adults screened for hypertension, 271/1,452 (18.7%) had a blood pressure measure >=140 mmHg systolic or >=90 mmHg diastolic: 21.5% and 17% of men and women screened, respectively, had an elevated blood pressure measure Among adults screened for diabetes, 18/637 (2.8%) had a random blood sugar >=11.1 mmol/L: 2.4% and 2.9% of men and women screened, respectively. All participants who screened po…	Adoption, Cost, Feasibility		1. In this study, a health campaign planned by local village leaders and implemented by local clinic healthcare workers was able to reach over half of residents in a rural Ugandan community of over 5,000 persons within one month of planning and six days of implementation. 2. In addition, by calculating cost per campaign participant, our data provide policy-makers and community leaders with estima…
Lynette	23	Kabami, 2017	Yes	Yes	point of care screening for HIV, malaria, hypertension and diabetes	3	SEARCH community health campaign	Uganda	2014	central campaign sites	1	Rural	1 month planning + 6 day campaigns	Model 3: Simultaneous integration of CVD and HIV services and structure	PLHIV and HIV-negative individuals	MoH clinic staff and elected leaders	Yes	Feasibility was defined as elected leaders' participation in training and implementation of pre- campaign census and mobilization activities, implementation of all campaign activities by MoH funded local clinics staff and community participation in the campaign		participation, HIV status, hypertension status and random blood sugar as well as cost	93% of adult participants tested for HIV, 7.1 % HIV prevalence among adults, 1.7% among children, 84% newly identified persons referred to care, 15% of HIV persons were in care	18.7% had BP > 140 systolic or 90 diastolic, 2.8% had random blood sugar greater than 11.1	Acceptability, Adoption, Feasibility, Penetration	Efficiency, Effectiveness, Equity	Local leaders and clinic stage can successfully plan and carry out a multi- disease health campaign. Community led approaches allow leaders to direct the services offered and address the needs of the local population.	Limitations: study may have overestimated coverage based on census data, cost data may not be useful in scale up to other communities, linkage to care not measured Advantages: utilization of existing MoH staff makes scale up feasible, utilization of MoH staff may increase awareness of local services, utilizing local leaders in census demonstrates their support publicly
Lynette	33	Pfaff, 2017	Yes	Yes	explore the extent of integration of a new NCD program with existing HIV care	4	cross sectional facility study + semi structured qualitative interviews	Malawi	2014	health centers and hospitals	30	Rural	2 months	Model 1: Integration of CVD services into existing HIV services and structure	PLHIV and HIV-negative individuals	clinic and hospital staff	Yes	"there is much potential to use the lessons from the ART program to strengthen NCD care" but gaps in drug deliver, HR training, health info, supervision and leadership remain.		strive delivery of care and screening services and availability of key resources included trained staff, equipment and medication		estimated 1.5% of patients with hypertension received care estimated 2.7% of patients with diabetes received care	Acceptability, Adoption, Appropriateness, Feasibility, Penetration	Effectiveness	A larger workforce is necessary to deliver services to account for the deficit in NCD care. There is a lack of equipment and drugs to manage hypertension and diabetes at multiple levels of the health system. Inclusion of NCD data in the health system would allow for better management of care.	Limitations: key leaders were not always interviewed in surveys, low population densities in study setting may impact generalizations, few qualitative interviews conducted Advantages: carried out at EQUIP sites which may have been better resourced
Temi	33	Pfaff, C., et al., 2017	Yes	Yes	The Malawi NCD programme, using hypertension and diabetes services as tracer conditions, in two rural districts in northern Malawi was integrated with the HIV and ART care. Integration was in the form of both ART and NCD care administered in the same consultation, or administered in the same day but different consultation or both services were available in the same center but different days.	4	This study used sequential mixed methods in the form of a cross-sectional facility survey and semi-structured interviews with key informants (NCD coordinators).	Malawi	2012 - 2014	Extending Quality Improvement for HIV/AIDS in Malawi (EQUIP) project - a USAID funded HIV programme aimed at improving care in 5 hospitals and 25 health centres in these two rural districts.	30	Peri-urban	2 years, 1 month (data collected between March-May 2014).	Model 1: Integration of CVD services into existing HIV services and structure	People living with HIV only (PLHIV)	Two clinical officers, one nurse	No	The degree of integration between ART and NCD services varied between hospitals and health centres (see Table 1). None of the hospitals provided ART and NCD treatment during the same consultation although this was provided at 48% (12/25) of the health centres. Patients could receive ART and NCD treatment on the same day at 60% (3/5) of hospitals and 40% (10/25) of health centres, but had to atten…		Service delivery and referral, availability of key resources: equipment, guidelines, trained staff and medication and management support systems.			Adoption, Feasibility	All facilities offered ART services: hospitals had been providing these services for a median of 104 months and health centres for 28 months. The degree of integration between ART and NCD services varied between hospitals and health centres (see Table 1). None of the hospitals provided ART and NCD treatment during the same consultation although this was provided at 48% (12/25) of the health centr…	The Malawi NCD programme has made important first steps in its development. However, many gaps remain in drug delivery, human resource training, health information, supervision and leadership. Currently, a very small minority of patients with NCDs are being treated, predominantly within hospital settings rather than in health centres. Given the current workload observed, increased staff are neede…	All three NCD coordinators concurred that ongoing drug and equipment shortages had been a major challenge during the period they had been NCD coordinators. Both district NCD coordinators reported that they were not able to visit health centres in the district because of lack of transport. They also reported many challenges in data collection. The advantage of a dedicated NCD clinic emerged as a d…
Lynette	34	Ameh, 2017	Yes	Yes	ICDM utilizing HIV model to combat NCDs	5	qualitative case study utilizing focus group discussions and in depth interviews	South Africa	2011	Public health facilities	7	Rural	2 years	Model 1: Integration of CVD services into existing HIV services and structure	PLHIV and HIV-negative individuals	operational managers, subdistrict health manager, rotating nurses	Yes	the integration of NCD and HIV management allowed for non- segregated care but suffered from long wait times and equipment shortages		supply of critical meds, hospital referral, defaulter tracing, prepacking of meds, clinic appointments, reducing wait time, coherence of integrated disease	N/A	N/A	Acceptability, Cost, Feasibility	Timeliness, Efficiency, Effectiveness, Patient centeredness	The model led to destigmatization for PLWHIV but showed little benefit for CVD patients. The latter dealt with equipment shortages or malfunctions and lack of proper drugs to treat their conditions in addition to poor efficiency in delivery of services.	Limitations: the study was qualitative and based on purposely selected interviewees rather than a randomized control trial. The results are limited to rural settings. Advantage: the study provided both patient and provider perspectives.
Temi	34	Ameh S. et al 2017	Yes	Yes	In line with the WHO recommendation, the National Department of Health (NDoH) in South Africa initiated the Integrated Chronic Disease Management (ICDM) model which uses a diagonal approach to health systems strengthening (Mahomed et al. 2014). The diagonal approach integrates the vertical HIV programme with the horizontal general health system (Knaul et al. 2015). The national pilot of the ICDM …	5	Qualitative sub-study of a larger mixed methods study.	South Africa	2011	Primary Health Care facilities	17	Rural	30 months	Model 3: Simultaneous integration of CVD and HIV services and structure	PLHIV and HIV-negative individuals	An outreach team consisting of one professional nurse, three staff nurses and six community health workers operates within the community the clinic serves.	Yes	This study shows that the innovative ICDM model provides nonsegregated services for chronic disease patients and appears to have benefited PLWHIV due to reduced HIV-related stigma. Study findings suggest that the purpose for which the ICDM model was initiated - to use the HIV programme as leverage for scaling up services for NCDs - is yet to be achieved.However, the ICDM model did not show benefi…		Focus Group Discussions (FGDs) were conducted to obtain in-depth data from multiple patients to capitalise on group interactions and communication regarding lived experiences based on provider-user interface. In-depth interviews were held for the seven operational managers of the health facilities and the subdistrict health manager to get the depth and breadth of providersâ€™ perspective on the q…	An operational manager reported that the ICDM model conferred an advantage on PLWHIV because of the reduced stigma due to non-segregation of patients managed for chronic disease in the same clinic. An operational manager described a situation in which community members stigmatised ill people who were visited by HBCs.	Hypertension patients reported receiving monthly prescribed medication. However, there were occasional drug stock-outs in some health facilities and participants expressed frustration with irregular supplies of anti-hypertension medicines. Hypertension patients expressed concerns about the lack of functioning blood pressure (BP) machines in the facilities.	Acceptability, Adoption, Appropriateness, Feasibility	Patients and operational managers attributed long patient waiting time in facilities to several factors. Patients noted the late arrival of filing clerks and nurses; long morning prayer sessions before commencement of clinical duties; staff meetings; prolonged tea or lunch breaks; nurses giving preferential treatment to friends or relatives who skip the queues; and nurses engaging in trading acti…	1. This study shows that the innovative ICDM model provides nonsegregated services for chronic disease patients and appears to have benefited PLWHIV due to reduced HIV-related stigma. 2. However, the ICDM model did not show benefits for patients receiving treatment for hypertension as a result of occasional stock-outs of anti-hypertension drugs and malfunctioning BP machines. 3. The inability to …
Temi	89	Wroe, E. B., et al., 2015	Yes	Yes	This case study describes an integrated chronic care clinic that utilizes a robust HIV program as a platform for NCD screening and treatment. A unique model, the integrated chronic care clinic provides longitudinal care for patients with an array of chronic diseases including HIV and common NCDs, allowing for a single visit for all of a patient's conditions. (complete integration of staff, patien…	6	Descriptive case study	Malawi	2014 to 2015	Integrated chronic care clinics (ICCCs)	13	Rural	8 months	Model 1: Integration of CVD services into existing HIV services and structure	PLHIV and HIV-negative individuals	No new hires. Existing staff were trained and used for the integration process.	Yes	Complete integration of staff, patient flow, patient identification, data-management. While implementation is ongoing and processes are evolving, this model of healthcare delivery has already improved the accessibility of NCD care by allowing patients to have all of their chronic conditions treated on the same day at their nearest health facility, notably without additional investment of human an…		Prevalence and visits for chronic diseases. (1) increase access to care for NCD patients, (2) maximize efficiency given the severe human resource shortages, and (3) replicate strong HIV outcomes for patients with other chronic conditions.	6781 patients on ART. HIV prevalence in NCD patients: 15.1%. 6325 visits for ART, including visits from 238 new patients.	Prevalence and visits: 721 patients with NCDs including 379 with hypertension, 187 with asthma, 144 with epilepsy and 76 with diabetes. 1064 visits for NCDs, including visits from 111 newly diagnosed patients. 47 suspected TB clients were tested, 1 was positive.	Adoption, Feasibility, Penetration		1. While implementation is ongoing and processes are evolving, this model of healthcare delivery has already improved the accessibility of NCD care by allowing patients to have all of their chronic conditions treated on the same day at their nearest health facility, notably without additional investment of human and financial resources. 2. Success hinged largely on several factors, including clea…	Pre-integration motivations: clinical staff recognizing growing NCD burden in Neno, increased hypertension burden among PLHIV; new leadership and fresh commitment to partnership. Future directions: refinement of data management process (consolidate medical records), integrate tracking process for clients who miss appointments, integrate family planning into the ICCCs, track impact of clinic redes…
Lynette	89	Wroe, 2015	Yes	Yes	The chronic care clinic utilizes an HIV program as a platform for NCD screening and treatment	6	case study	Malawi	2015	2 hospitals, 11 health centers	13	Rural	~ 4 months	Model 1: Integration of CVD services into existing HIV services and structure	PLHIV and HIV-negative individuals	MOH and PIH staff (2 nurses, 2 HIV testing counselors, 4 expert HIV patients, 4 clinicians)	Yes	With limited human and financial resources, interventions should maximize efficiency, and focus on a patient centered approach as well as utilize common traits of chronic diseases including HIV		patients utilizing services, disease prevalence	6,781 patients on ART 6325 visit for ART, 238 new visits (3/15-5/15) 15.1% prevalence in those with NCD community outreach --> screening of 100 - 200 patients for hHIV each	721 patients with NCDs (379 w hypertension, 76 w diabetes) 1064 visits for NCDs, 111 newly diagnosed patients community outreach --> screening of 100 - 200 patients for hypertension each community outreach --> screening of 30- 50 patients for diabetes each	Acceptability, Adoption, Appropriateness, Feasibility, Penetration, Sustainability	Efficiency, Effectiveness, Patient Centeredness	Integration of HIV and NCD care required clear leadership but could be achieved with existing clinic staff, in this case HIV staff. Maximizing efficiency was crucial to success and was focused around patient flow in the case study. Successful interventions should take advantage of common needs across diseases to increase effect and efficiency.	Limitations: limited outcomes data, Advantages: utilized existing staff to reduce resource needs
Lynette	114	Guariguata, 2015	Yes	Yes	A medical screening was conducted for HIV, blood glucose and blood pressure	7	Medical Screening + survey	Namibia	2009	Mobile clinics	2	Urban	21 months	Model 3: Simultaneous integration of CVD and HIV services and structure	PLHIV and HIV-negative individuals	Ministry of Health and Social Services trained testers and counselors	Yes	Indicated that data could be used to expand existing workplace wellness programs from one disease to multiple diseases		HIV, HTN and Diabetes rates/ knowledge of diseases and self risk	8.9% tested HIV positive	25.8 % had HTN, 8.3% had elevated glucose	Acceptability, Feasibility, Penetration	Efficiency, Patient- centeredness	Employees in the Namibian formal sector have poor knowledge of NCDs and their own disease risk. While it is feasible to test for multiple conditions at the same time, work must be done in educating citizens about NCDs.	Testing measures weren't the gold standard since the intent of the study wasn't to assess prevalence of HIV or NCDS. The health knowledge survey was also limited in scope. Participation in the study was voluntary and may lead to selection bias.
Temi	114	Guariguata L et al	Yes	Yes	Multidisease health and wellness screening campaign with pre and post testing counseling, and referrals.	7	Secondary data analysis of wellness survey	Namibia	2009 -2010	Mobile clinics	2	Urban	21 months	Model 3: Simultaneous integration of CVD and HIV services and structure	PLHIV and HIV-negative individuals	Ministry of Health and Social Services (MOHSS)-trained testers and counselors.	Yes	Work environments may provide a venue for screening and education regarding healthy lifestyles and behaviors. Research has shown that introducing wellness programs in the workplace can have benefits not only for the individual and their ability to maintain a healthy lifestyle and reduce risks for certain disease, but also as a way for employers to reduce costs related to absenteeism and lost prod…		Prevalence of three conditions in the study population: elevated blood pressure, elevated blood glucose, and HIV. In addition, this study puts the biomedical findings in the context of the knowledge and self-perceived risk of employees for these conditions and their related risk behaviors and determinants in order to identify areas for improvement in education and screening.	8.9% (n=993) HIV positive results. Conversely, only 5.7% of reported no knowledge of HIV/AIDS and 41.5% of respondents thought they had an at least moderate risk of contracting HIV. 21% of those reporting no knowledge of HIV tested positive upon screening. Less than half of participants were able to correctly answer all questions correctly related to risk factors and behaviors for HIV/AIDS (40.5%…	25.8% found to have an elevated blood pressure on screening. Fifty-nine per cent of respondents who reported being diagnosed with hypertension were female. Less than 1.5% of participants reported having been diagnosed with diabetes. Almost half of respondents considered they had a low to no risk of hypertension (48.1%), or did not know what the condition was (14.9%). Similarly, 44.5% of responden…	Adoption, Feasibility, Penetration	n/a	1. The results presented in this paper demonstrate overall low knowledge and self-perceived risk for three major conditions among a large Namibian population working in the formal sector. 2. Those who were previously diagnosed showed overall better knowledge of their conditions than total respondents, suggesting that some education by their care providers is reaching them. 3. Of the three conditi…	Penetration(Reach): The study is based on a secondary analysis of data obtained from a health and wellness screening survey conducted of 11,192 participants in the Bophelo! Project in Namibia, from January 2009 to October 2010. The survey is the largest ever performed in the formal sector in Namibia and reached employees in 13 industries, including self-reported data as well as a biomedical asses…
Lynette	126	Edwards, 2015	Yes	Yes	Lessons from ART provision were applied to an integrated NCD and HIV/TB primary care clinic	8	retrospective descriptive cohort study	Kenya	2010	primary care clinic	2	Urban	41 months	Model 1: Integration of CVD services into existing HIV services and structure	PLHIV and HIV-negative individuals	multidisciplinary clinical team of clinical officers, nurses, mental health counselors, nutritionists and social workers	Yes	"the study suggests that screening and treating patients for NCDs within established HIV programs is feasible and could produce outcomes comparable to patients without HIV"		HIV status, HTN status	9.2 % of females and 10.3% of males were PLHIV Higher LTFU rates among HIV - (36% vs 22%)	of those with hypertention: 44% of PLHIV had Stage 1 HTN vs 30.9% HIV- 39% of PLHIV had Stage 2 HTN vs 33.2% HIV- 14.5% of PLHIV had Stage 3 HTN vs 32.9% HIV- of those with diabetes 0% of PLHIV had Type 1 diabetes vs 13% HIV- 100% of PLHIV had type 2 vs 86.9% HIV -	Acceptability, Adoption, Appropriateness, Feasibility, Penetration, Sustainability	Effectiveness	Treatment of PLHIV for NCDs yields results comparable to HIV- patients. Integration of HIV and NCD care can be integrated and led by clinical officers and nurses without significant resource constraints.	Limitations: retrospective study, female dominant, small cohort of PLHIV with NCDs Advantages: Long term real world study that demonstrated the feasibility of integrated care
Temi	126	Edwards, J. K., et al., 2015	Yes	Yes	Non-communicable diseases (NCDs) and HIV care were integrated into primary care clinics operated within the informal settlement of Kibera, Nairobi, Kenya. Medecins Sans Frontie` res (MSF) has operated a primary care programme in the informal settlement of Kibera, caring for patients with chronic diseases, including hypertension, diabetes mellitus and chronic kidney disease (CKD). The experiences …	8	retrospective descriptive cohort study of routinely collected program data.	Kenya	2010-2013	primary care clinics	2	Urban	3 years, 5 months	Model 1: Integration of CVD services into existing HIV services and structure	PLHIV and HIV-negative individuals	Existing MSF multidisciplinary clinical team of clinical officers, nurses, mental health counselors, nutritionists and social workers.	Yes	Feasibility of utilizing trained-for-integrated chronic disease care delivery, multidisciplinary staff and standardized guidelines in integrated care setting. The findings in this study suggest that PLHIV would likely benefit from NCD screening and treatment within similar HIV programs. With earlier detection of diseases such as hypertension, diabetes and CKD, interventions would have a higher li…		At intake they included patient demographics, clinical characteristics of body mass index (BMI), systolic and diastolic blood pressure, serum creatinine, total cholesterol, fasting glucose. for PLHIV at intake, clinical characteristics (HIV staging, CD4 count, years on ART and years in the MSFARTprogram)were collected. For patients with hypertension in follow-up for 6 months or longer, outcome va…	There was no association found between the use of tenofovir and CKD among PLHIV. The median age for those with PLHIV and CKD was 50 (IQR 36â€“54) vs 55 (47â€“65) years for those without HIV (pÂ¼0.005).	Patient treatment progression: For patients with hypertension who were followed at least 6 months or longer, the proportion achieving their target SBP on the last visit was 40% (36/89) for PLHIV and was 50.0% (466/933) for HIV-negative patients; the proportion achieving their target DBP was 58% (52/89) for PLHIV and was 64.6% (603/933) for HIV-negative patients. Among patients with diabetes, foll…	Adoption, Feasibility		1. Of those who were treated for hypertension, there were similarly good improvements in blood pressure, regardless of HIV status. Comparable outcomes were also seen for patients with diabetes for follow-up fasting glucose, cholesterol and HbA1c measurements. This would suggest that current treatment protocols and medications are effective for both PLHIV and those without HIV within this primary …	Pre-implementation priorities was on consistent, long-term chronic disease services and miinimizing loss to follow up for NCD patients. Pre-implementation efforts focused on training mulitdisciplinary health personnel and standardizing NCD treatment protocols to align with national guidelines. This study suggests that screening and treating patients for NCDs within established HIV programmes, suc…
Temi	128	Khabala, K. B., et al., 2015	Yes	Yes	Medication Adherence Clubs (MACs). MACs are nurse-facilitated mixed groups of 25â€“35 stable hypertension, diabetes mellitus and/or HIV patients who met quarterly to confirm their clinical stability, have brief health discussions and receive medication. MACs were introduced to address the challenge of large patient numbers requiring follow-up, the majority of whom are stable at the clinics.	9	Retrospective, descriptive study using routinely collected programme data in Kenya.	Kenya	2013-2014	47 MAC sessions held in MSF primary care clinic.	3	Urban	12 months	Model 1: Integration of CVD services into existing HIV services and structure	PLHIV and HIV-negative individuals	Nurses	Yes	This study demonstrates the feasibility and early efficacy of MACs for mixed chronic disease in a resource-limited setting. It supports burden reduction and flexibility of regular clinical review for stable patients. During MAC attendance, blood pressure, weight and laboratory testing were completed correctly in 98â€“99% of consultations. Only 43 (2%) consultations required referral for clinical …		Outcome measures included the number and proportion of: (i) non communicable disease consultations where the patientsâ€™ blood pressure and/or blood sugar were below MACs threshold, (BP <150/100 mmHg, Hba1c <8.0%, respectively) whose weight was recorded and routine blood workup was requested as per the non-communicable diseases protocol; (ii) HIV consultations where patientsâ€™ weight and blood p…	The HIV population was younger and had been on treatment longer than the hypertension/diabetes mellitus cohort.	Adherence appears to be high with blood pressure checked in 99%, weight checked in 98% and blood tests ordered correctly in 98â€“99% of patients.	Acceptability, Adoption, Appropriateness, Feasibility, Fidelity	Of 2208 consultations, 43 (2%) were referred back to the regular clinic. The reasons for referral were as follows: diabetes/hypertension management related in 28% (12), HIV management related in 14% (6), non-HIV or nondiabetes/ hypertension related in 30% (13) and not specified 28% (12). The overall loss to follow-up (LTFU) was 3.5% (30). LTFU occurred only between the 1st and 2nd MAC attendees. …	1. There was a high degree (99%) of compliance with protocols and a small percentage (3.5%) of loss to follow-up. There were minimal referrals (2%) back to the regular clinic for cases needing clinical officer review. However, there was some amount of selection bias within this group of patients as they represent a subcohort that was already likely highly compliant because of the study inclusion …	There were 2208 consultations. MAC sessions lasted less than 2 hrs. To promote further adoption and replication, the study results were shared with the Kenyan Ministry of Health and other healthcare stakeholders to enable sustainable access for chronic care treatment in resource-constrained settings.
Lynette	128	Khabala, 2015	Yes	Yes	Care of hypertension, diabetes and HIV patients enrolled in a medical adherence club	9	Retrospective descriptive study	Kenya	2013	medication adherence clubs	3	Urban	12 months	Model 3: Simultaneous integration of CVD and HIV services and structure	PLHIV and HIV-negative individuals	nurses	Yes	"study demonstrates the feasibility and early efficacy of Medication Adherence Clubs as a novel group treatment model to care for stable patients with mixed chronic diseases in an urban, resource- constrained, informal settlement."		Number and proportion of: NCD visits where markers met inclusion criteria, HIV visits where markers met inclusion criteria, NCD and HIV referrals back to clinic, retention rates and LTFU	1020/1432 = PLHIV	25% hypertensive 4% diabetes	Acceptability, Adoption, Appropriateness, Feasibility, Sustainability	efficiency, effectiveness, patient- centeredness, timeliness	Medical adherence clubs managed patients that would have otherwise visited regular clinics. Utilization on MACs allowed for multi disease care of stable patients simultaneously. The model demonstrated high rates of retention and minimal referrals back to clinic.	Limitations: selection bias for enrollment of compliant patients, no RTC Advantages: large sample size, limited data loss
Temi	198	Govindasamy, D., et al., 2013	Yes	Yes	A mobile-testing unit provided, HIV counseling and testing (HCT), screening for HIV, TB, diabetes and hypertension. Clients were first registered by the driver using an electronic biometric fingerprint reader. While clients waited to be screened, the educator conducted health talks (i.e. on sexually transmitted infections (STI), prevention of mother to child transmission, TB, diabetes, hypertensi…	10	Observational cohort study, with mixed methods (retrospective clinical record review + prospective follow-up)	South Africa	2010-2011	Mobile testing units + primary healthcare clinics	1	Peri-urban	20 months	Model 1: Integration of CVD services into existing HIV services and structure	PLHIV and HIV-negative individuals	Nurses, counselors, educators and driver	Yes	This study evaluated a multiple disease screening service delivered through a mobile unit in Cape Town. Results show not only that the yield of newly diagnosed HIV infection (5.5%) is high from this mobile unit, but also that this platform can be used to effectively identify TB suspects (10.1%) and diagnose diabetics (0.8%) and hypertensives (58.1%). While linkage to care was just over 50% for su…		yield of new diagnoses (All clients newly-diagnosed with HIV, one or more TB symptoms, diabetes and/or hypertension between March 2010 and September 2011), linked to HIV care (A newly-diagnosed HIV-infected subject who visited the clinic and was seen by a doctor, nurse or counsellor at the healthcare facility for their referred condition as indicated on their referral letter from the mobile unit,…	Newly-diagnosed HIV-infected (5.5%), TB suspects (10.1%). A total of 276 individuals remained in the HIV-infected cohort analysis. 51.3% linked to care within the prescribed time-frame for each CD4 stratum. In the sensitivity analysis, 60.0% of participants accessed care at some point. Of the 18 ART eligible patients that linked to care within a month, 15 (83.3%) started ART. Controlling for CD4 …	Newly-diagnosed diabetics (0.8%) and newly-diagnosed hypertensives (58.1%). A total of 488 individuals remained in this cohort, of whom 31 had more than one condition, bringing the total number for analysis to 519 (TB suspects n=256, diabetes n=31 and/or hypertension n=232). Of those diagnosed with diabetes at screening who linked to care (74.1%), the majority had a repeat glucose test performed …	Adoption, Feasibility	Participants reported the following as the main reasons for failing to link to HIV care: lost referral letter (18.8%), insufficient time during the day to attend a clinic (15.6%) or relocated (12.5%). The majority of TB suspects, diabetics and hypertensives who failed to link to care reported having insufficient time to attend a weekday clinic due to competing priorities during the day (TB suspec…	1. Results show not only that the yield of newly diagnosed HIV infection (5.5%) is high from this mobile unit, but also that this platform can be used to effectively identify TB suspects (10.1%) and diagnose diabetics (0.8%) and hypertensives (58.1%). 2. While linkage to care was just over 50% for subjects in the HIV-infected cohort and TB suspects and other chronic diseases cohort, these estimat…	Not having time during the day to visit a clinic was a commonly stated barrier to care for all groups, and has been reported in other studies from this region [64]. Clinics that operate after-hours and on weekends could help to circumvent this problem. The loss of oneâ€™s referral letter and relocation were the main barriers to care in the HIV-infected cohort. it highlights the need for mobile te…
Lynette	198	Govindasamy, 2013	Yes	Yes	Mobile unit provided screening for HIV, TB symptoms, diabetes and hypertension	10	observational cohort study	South Africa	2010	mobile testing unit	1	Urban	20 months	Model 1: Integration of CVD services into existing HIV services and structure	PLHIV and HIV-negative individuals	1-2 nurses, 2-3 counsellors, educator, driver	Yes	The study indicated that screening for TB symptoms and hypertension can be added to existing mobile HIV testing given high rates of diseases for those conditions		Yield of new diagnoses, linkage to HIV care, linkage to TB, diabetes and hypertension care	5.5% new HIV diagnosis, linkage to care: 51.3% 10.1% new TB suspects, linkage to care: 56.7%	.8% new diabetes, linkage to care: 74.1% 58.1% new hypertension , linkage to care: 50.0%	Acceptability, Adoption, Appropriateness, Feasibility, Penetration, Sustainability	Effectiveness, Equity, Timeliness	The study revealed that rates of undiagnosed HIV infection were high in the areas and that testing from the mobile unit can be used to screen for TB, hypertension and diabetes. Linkage to care from the mobile clinic was similar to rates of followup from facility based screening. Barriers to care and linkage included inconvenient clinic hours and loss of referral letters.	Limitations: patients with known status (PLHIV or HIV-) were not included, sampling bias may have occurred for HIV testing, Advantages: respondent bias was limited by conducting interviews in the native language, no incentive for participation, care was free of charge
Lynette	214	Pastakia, 2013	Yes	Yes	home based screening for hypertension and diabetes by HIV counselors , and community based testing by district hospital staff	11	feasibility study	Kenya	2010	home based and local district hospital		Urban		Model 1: Integration of CVD services into existing HIV services and structure	PLHIV and HIV-negative individuals	HIV counselors who underwent an NCD training session, community mobilizers, nurses and clinical staff	Yes	The screening program utilized structures already in use by an HIV screening program to identify those in the community with HTN and diabetes.		Systolic blood pressure and random blood sugar		Home based screening: SBP > 140 = 18%, SBP> 160 = 1 %, RBS > 7 on screening= 23%, 25% of patients had confirmed disease Community based screening: SBP > 140 = 30%, SBP > 160 = 10%, RBS > 7 on screening = 8%, 33% of patients had confirmed disease	Acceptability, Appropriateness, Feasibility, Penetration	Effectiveness, Patient centeredness	HIV counselors were trained to asses HTN and diabetes through a home based initiative. Community based testing resulted in lower screening rates for diabetes but a higher rate of confirmed disease. Rates of HTN were higher in community based testing	Limitations: The study used a high cut off of 160 SBP for hypertensive disease, study did not report rates of HIV testing. Advantages: comparison of community vs home based testing, discussion of community education measures before program roll out
Temi	214	Pastakia, S. D., et al., 2013	Yes	Yes	AMPATH has also developed considerable infrastructure for providing home-based and community-based counseling and testing for HIV and has pioneered several innovative strategies for integrating intensified case finding into its comprehensive prevention strategy. AMPATH delivers a comprehensive, community-based care program that initially focused on patients infected with HIV but has since expande…	11	Feasibility study to compare a community-based versus home-based screening strategy for hypertension and diabetes.	Kenya	2010, 2011	Home visits, community screening, chronic disease clinic, district hospital	582	Rural and Urban	1 month, 2 days	Model 1: Integration of CVD services into existing HIV services and structure	PLHIV and HIV-negative individuals	Existing, trained home-based counselors, nurses and clinical staff	Yes	This study illustrates that home- and community-based screening for hypertension and diabetes can be carried out in Kenyaâ€™s rural areas. This investigation also illustrates the feasibility of screening for chronic diseases alongside the infrastructure that has been built to address the multifactorial aspects of HIV management and prevention.		Obtain an estimate of disease prevalence and describe the populations using both approaches. We also explored the pattern of referral using various thresholds levels for blood pressure and blood sugar measured during the screening exercise.	None of the participants in the home-based screening who had elevated blood pressures or blood sugars tested positive for HIV. An informal survey of the counselors at the end of homebased screening revealed that participants who were initially reluctant to undergo HIV testing were more likely to be tested if they were offered screening for diabetes or hypertension at the same time.	The home-based screening strategy identified 13 participants (6% of the total population screened) with a SBP greater than or equal to 160mmHg, while the community-based strategy identified 35 participants (10% of the total population screened). Participants in the communitybased screening were almost twice as likely to have a positive screening for hypertension compared to the homebased screenin…	Adoption, Feasibility	n/a	1. With a SBP screening referral cutpoint of 160 mmHg, the home-based screening found 6% of the population screened positive compared to 10% in the communitybased screening arm. 2. consistent finding between the two strategies was the low rate of follow-up amongst patients who met the screening threshold. Despite the inclusion of a system for phone-based reminders for all participants with elevat…	Because of the logistical challenges in implementing the different screening programs, there was a considerable delay in the time frames that both strategies were implemented. Because of this limitation, it is possible that there was some overlap in the patients participating in both screening activities. Higher cut-off for systolic BP was set higher to 160mmHg, than standard cutoff of 140mmHg. T…
Lynette	224	Davis, 2013	Yes	Yes	A package including screening for CVD, HTN, hyperlipidemia and diabetes as well as other NCDs was adopted.	12	literature search and Observational study	Botswana	2012 (?)	family model clinic	1	Urban	12 months	Model 1: Integration of CVD services into existing HIV services and structure	People living with HIV only (PLHIV)	existing clinic providers	Yes	the preventative package is locally relevant and addresses comprehensive health needs of PLHIV, other local packages can be developed following literature review, clinic specific data, national guidelines and assessment of resources.		inclusion of resources in the packages	Isoniazid Prophylaxis,	CVD risk assessment, hypertension screening, hypercholesterolemia screening, diabetes screening	Acceptability, Adoption, Appropriateness, Cost, Feasibility, Sustainability	Safety, Effectiveness	The listed outcomes were found to be the most appropriate for inclusion in a clinic specific package for improving NCD care to HIV patients. Packages should be created with regard to setting, resources and existing literature and guidelines.	Limitations: numerical outcomes data implied but not reported, package was made for a specific setting and may not be appropriate for scale up Advantages: care package drew on multiple sources to determine inclusion criteria
Temi	224	Davis, S., et al., 2013	Yes		Adaptation of HIV services into existing Family Model (primary care) clinic model.	12
Temi	337	Janssens, B., et al., 2007	Yes	Yes	A strong emphasis on outpatient consultations, with services actively promoted as clinics for treatment of diabetes, hypertension and HIV/AIDS. All consultations were carried out by doctors who received training on the principles of chronic disease management and a patient-centred approach. Every new patient was given a unique identification code and an individual medical file. In both clinics, a…	13	Descriptive study	Cambodia	2002-2007	Chronic care clinics in 2 provincial referral hospitals	2	Rural	4 years, 11 months	Model 3: Simultaneous integration of CVD and HIV services and structure	PLHIV and HIV-negative individuals	Doctors, counsellors (nurses and staff) were recruited from existing health departments	Yes	The experience of these two chronic diseases in Cambodia shows that integrating care for HIV/AIDS with care for other chronic diseases is feasible, resulting in satisfactory outcomes for patients and efficiency gains for the services. Over three years, the two centres demonstrated that staff could effectively assume a multidisciplinary role and that skills to manage patients who need to start a l…		Data on patient history and progression on treatment were obtained at every consultation.	Patient treatment progression: A cohort analysis of all patients at 24 months of treatment shows that 87.7% of HIV patients who started HAART were still alive and in active follow-up. The median CD4 count of HIV patients on HAART rose from 53 cells/mmÂ³ at baseline to 218 cells/mmÂ³ at month 12 and 316 cells/ mmÂ³ at month 24 of treatment.	Patient treatment progression: A cohort analysis of all patients at 24 months of treatment shows that 71% of the diabetics were still alive and in active follow-up. Of all hypertensive patients who stayed longer than two months in follow-up, 81% were still in regular follow-up at 12 months. The median value of HbA1c for patients with more than 6 months of treatment was 8.6%; 57% of the patients h…	Acceptability, Adoption, Cost, Feasibility	A total of 9149 chronic disease patients attended the clinics. Acceptability of services by both HIV and diabetic patients due to rapid expansion of patient inflow.	1. Over 3 years, the two centres demonstrated that staff could effectively assume a multidisciplinary role and that skills to manage patients who need to start a lifelong treatment were relevant to and effective for both HIV/AIDS and diabetic care. 2. The rapid expansion of patient inflow is a good indicator that these services were well accepted by both diabetics and HIV patients.	Significant investment in human resources (training of healthcare personnel); patient inflow as an indicator for acceptability of intervention by patients; funding is a limiting factor to replication and spread of chronic disease clinics in Cambodia.
Lynette	337	Janssens, 2007	Yes	Yes	integrated care for hypertension, diabetes and HIV/AIDS within chronic disease clinics	13	retrospective observational study	Cambodia	2002	chronic care clinic	2	Rural	45 months	Model 3: Simultaneous integration of CVD and HIV services and structure	PLHIV and HIV-negative individuals	Physicians + counselors (nurses and other staff)	Yes	"over the first 3 years, the chronic disease clinics have demonstrated the feasibility of integrating care for HIV/ AIDS with non- communicable chronic diseases in Cambodia."		survival and cohort retention	2497 HIV patients 87.6% remaining in care after 24 months	2638 Diabetes patients 70.7% remaining in care after 24 months	Acceptability, Adoption, Appropriateness, Feasibility, Penetration, Sustainability	Effectiveness, efficiency, patient centeredness	Integration of HIV and NCD management is feasible and results in effective outcomes and gains in efficiency. Adherence support counselors played a role in education surrounding lifestyle changes. Integration may have also led to less stigma surrounding HIV care.	Limitations: limited HbA1c data, Advantages: long term study,
Temi	420	Pinotti, J. A., et al., 2000	Yes	Yes	A health team oversees the integration of diagnostic and therapeutic services with a series of surveillance and preventive measures for women. Programs are set up to diagnose, detect, and treat diseases that are highly prevalent, such as cancer, STD, AIDS, hypertension, diabetes, etc.	14	Cross-sectional, observational study.	Brazil	1998	Primary Health Care hospital	1	Urban	6 months	Model 3: Simultaneous integration of CVD and HIV services and structure	PLHIV and HIV-negative individuals	multi-professional medical care team of nurse assistants and physicians	Yes	The results of this project at the ambulatory level may be observed as the patient's diagnosis related to her complaints, (Fig. 2), as well as the incidence of detection of pathologies considered as unimportant by the same patients (Fig. 3) and as the results of the control programs, resulting from this detection process (Figs. 4â€“7). These results demonstrate the advantages and feasibility of t…		The results of this project at the ambulatory level may be observed as the patient's diagnosis related to her complaints, (Fig. 2), as well as the incidence of detection of pathologies considered as unimportant by the same patients (Fig. 3) and as the results of the control programs, resulting from this detection process (Figs. 4â€“7).	55 women	8,336 hypertension cases, 7,473 diabetes cases	Adoption, Cost, Feasibility	Not reported	1. An improvement in morbidity and mortality. Two programs among those running based on the detection process could exemplify the results obtained in terms of decreasing morbidity and mortality. Figs. 4 and 5 show the relative distribution of in situ and invasive cervical cancer as well as HPV cases. The data demonstrated that yearâ€afterâ€year, from 1995 to 1998, invasive cancer percentages de…	We observed the need for continuous medical supervision considering that, even when the nurse assistant becomes easily capable of performing some specific technical functions, it will be difficult for her to make a global analysis of the clinical case and guide the patient accordingly. It was also observed that, in view of the fact that, generally the assistant nurse also belongs to the same cult…
Lynette	420	Pinotti, 2000	Yes	Yes	Combined screening of gyn cancer, STDs, AIDS, hypertension and diabetes	14	observational study	Brazil	1991	Perola Byington Hospital	1	Urban	7 years	Model 3: Simultaneous integration of CVD and HIV services and structure	PLHIV and HIV-negative individuals	nurses, physicians and non - medical staff	Yes	increased economic feasibility, more comprehensive care, less bureaucracy, increase in coverage and quality of care.		identification of symptomatic and asymptomatic cases	HIV > 45 yrs: .7%, HTN < 45 yrs: .9%	HTN > 45 yrs: 21.2%, HTN < 45 yrs: 7.2%,	Acceptability, Adoption, Appropriateness, Cost, Feasibility, Sustainability	Efficiency, Effectiveness	Integration of health care services scaled allowed women to receive more comprehensive health care rather than contraceptive management alone. Screening identified asymptomatic conditions, or those other than what the patient originally visited for. Delegation of tasks between providers was important in the success of the program.	Limitations: Female only study, Advantages: study duration, early detection led to lower rates of disease later on.
Lynette	469	Palma, 2018	Yes	Yes	screening for CVD risk factors was conducted for PLHIV at an HIV clinic	15	Observational and time motion study	Swaziland	2015	outpatient HIV clinic	1	Urban	9 months (42 weeks)	Model 1: Integration of CVD services into existing HIV services and structure	People living with HIV only (PLHIV)	HIV clinic staff (receptionist, peer educator, nurses, physicians)	Yes	Study demonstrated need to incorporate CVD screening for HIV patients but acknowledged limitations of resource limited setting especially in terms of time constraints.		Visit length, positive and negative screening for HIV and CVD risk factors	HIV visit length for unscreened patients: 4 minutes, HIV visit length for screened patients: 15 minutes with 4 minutes spent on HIV services,	Visit length for patients screened positive for CVDRF: 16 minutes (with an average of 1 extra minute spent on screening questions), Visit length for patients screened negative for CVDRF: 15 minutes. 70.9 % of patients were screened for CVDRF and 32% of those screened were positive.	Acceptability, Appropriateness, Feasibility	Efficiency, Effectiveness, Patient- Centeredness, Timeliness,	CVD screening increased patient wait times (more than 3x), but upon exit interview, patients found the screening valuable and would recommend it to others. There was only of 1 minutes in wait time between those patients who screened positive and negative for CVDRF. Most wait time was due to waiting on point of care test results	Limitations: no information on linkage to care for CVDRF after screening, positive screening did not lead to additional counseling time Advantages: direct observation for time- motion data and patient feedback
Temi	469	Palma, A. M., et al., 2018	Yes	Yes	HIV clinic staff received training on CVDRF screening procedures to conduct point-of-care testing for total cholesterol and HbA1c, systolic and diastolic blood pressure (BP) measurements, a structured interview to assess current smoking and medication use, and WHO/ISH risk stratification to predict 10-year risk of a cardiovascular event. CVDRF screening was then provided to patients on ART during…	15	Time-motion study to assess the time spent providing HIV care and CVDRF screening services.	Swaziland	2015-2016	Urban hospital	1	Urban	42 weeks	Model 1: Integration of CVD services into existing HIV services and structure	People living with HIV only (PLHIV)	Exisiting clinical staff (nurses and physicians).	Yes	This study provided encouraging results, demonstrating that patients value screening for CVDRF, despite the fact that it added substantial time to their visits. Nonetheless, our findings indicating substantially lengthened visits have implications for wait times and need for staffing at already overcrowded clinics.		The impact of CVDRF screening on patient flow and HIV service delivery, and the acceptability of CVDRF screening among PLWH receiving antiretroviral therapy (ART) in an urban clinic in Swaziland.	1826 participants were screened for CVDRF, of whom 39% had at least one risk factor. A total of 172 participants were observed in the time-motion study, including 122 visits with CVDRF screening and 50 without.		Acceptability, Adoption, Feasibility	Visits without CVDRF screening took a median (range) of 4 (2 to 11) minutes to complete, in contrast to those with screening, which took a median (range) of 15 (9 to 30) minutes to complete; this difference was statistically significant (p < 0.01). There was no difference in the amount of time spent providing HIV-specific services in visits with and without CVDRF screening (p = 0.57). The most ti…	1. In this study, we found that screening for CVDRF using two blood pressure measurements, point-ofcare testing for HbA1c and total cholesterol, and structured interview to elicit self-reported tobacco smoking and medication use required approximately 11 additional minutes per visit, more than tripling the length of the â€œrefill appointmentâ€ component of routine ART visits. 2. Importantly, pat…
Temi	550	Fairall, L. R., et al., 2016	Yes	No	Primary Care 101 (PC101) is a programme designed to support and expand nurses' role in NCD care, comprising educational outreach to nurses and a clinical management tool with enhanced prescribing provisions. An expansion of an integrated clinical tool for nurse-led NCD management in primary care.	16	Randomized control trial	South Africa	2011	Primary care clinics	38	Rural and Urban	21 months	Model 1: Integration of CVD services into existing HIV services and structure	PLHIV and HIV-negative individuals		Yes	PC101 offered a practical and acceptable tool to help expand the scope of practice of non-physician clinicians to include NCD care, but we were not able to show improvements in care, as we have previously done for communicable diseases. PC101 has been adopted for country-wide implementation in primary care clinics in South Africa.		The primary outcome for hypertension, diabetes, and chronic respiratory disease was treatment intensification, reflected by an increase in dose or number of medications or change in medication class.	Eleven percent reported previous TB, and 2% reported being on ART.	Multimorbidity was common: 42% of patients had two conditions, and 26% more than two. The percentage of patients with a single condition of interest was as follows: hypertension, 20% (630 of 3,227); depression, 20% (489 of 2,466); diabetes, 8% (148 of 1,842); and chronic respiratory disease, 12% (135 of 1,157). A quarter of patients reported established cardiovascular disease. There were signs of…	Acceptability, Adoption, Appropriateness, Feasibility, Fidelity		1. This pragmatic cluster randomised trial of the effects of an integrated management tool implemented using educational outreach to nurses showed no effect on treatment intensification in patients with NCDs or on case detection of depression. But neither was there evidence of harm. 2. Despite this lack of positive clinical outcomes, decision-makers were disposed to view PC101 as a coherent, feas…	PC101 curriculum was too cumbersome for the nurses to assimilate (fidelity not met) Acceptability, appropriateness (suitablity) and adoption were heavily coming from the policy makers.
Lynette	550	Fairall, 2016	Yes	Yes	Scale up of the ART program that allowed nurses to take on assessment and prescribing roles for HIV and TB to include NCD and mental health.	16	pragmatic, cluster randomized study	South Africa	2011	public sector clinics	18	Rural and Urban	21 months	Model 1: Integration of CVD services into existing HIV services and structure	PLHIV and HIV-negative individuals	predominantly nurse led	Yes	Findings indicated PC101 is a practical and acceptable tool to allow non- physicians to participate in NCD care.		intensification of treatment for hypertension, diabetes and chronic respiratory disease reflected by an increase in dose or change in medication class + case detection of depression	none	Hypertension treatment intensification (Intervention vs control): 44 vs40% Diabetes treatment intensification (Intervention vs control): 57 vs 50% Higher readiness to quit smoking in intervention group (odds ratio of 1.73)	Acceptability, Adoption, Appropriateness, Feasibility	Effectiveness	Nurses can be clinically effective for the management of NCDs in the absence of physicians. Interventions did not lead to clinically significant primary outcomes, however there was no evidence of harm	Limitations: lack of a primary outcome improvement as a result of intervention, self reported diagnosis were used for inclusion in patient cohorts, low mean of clinic visits over 14 month follow up period Advantages: pragmatic study implemented under real world circumstances, randomized, high rates of followup, followup assessment by fieldworkers independent of care.
Lynette	563	Leung, 2016	Yes	Yes	Assessing resources available for NCD care at HIV clinics	17	cross sectional survey	Tanzania	2013	HIV clinic	14	Urban	1 month	Model 1: Integration of CVD services into existing HIV services and structure	People living with HIV only (PLHIV)	healthcare workers, patient educators	Yes	NCD care can be integrated with HIV care feasibly given that settings are first identified for gaps in care.		availability of services and resources needed for NCD care at the patient, provider and clinic level.		43% of clinics treat HTN, 21% had protocol 21% of clinics treat diabetes, 7% had protocol	Appropriateness, Feasibility	Patient centeredness	Study findings that "Stuff, staff, space and systems" are major barriers to effective NCD care in HIV clinics. Less than 1/4 of clinics had protocols in place for treatment of HTN and diabetes. Despite lack of resources, commitment to patient education and HIV platform are strengths of the system that can be leveraged to expand NCD care.	Limitations: data may not be representative of rural settings, limited clinical outcomes data Advantages: qualitative description of NCD care
Temi	563	Leung, C., et al., 2016	Yes	Yes	Facility resources available for NCD diagnosis and treatment in U.S. Presidentâ€™s Emergency Plan for AIDS Relief (PEPFAR)â€“ supported HIV Care and Treatment Clinics (CTCs) in Dar es Salaam, Tanzania. PLWH receive HIV care and ART free of charge and are seen monthly, receiving routine physical and laboratory testing including tuberculosis screening, Hepatitis B serology, CD4 count, HIV RNA quant…	17	A cross-sectional survey	Tanzania	2013	HIV Care and Treatment Clinics (CTCs). The CTCs are outpatient facilities that range in size from small dispensaries to large hospitalâ€“affiliated clinics, and while some are adjacent to hospitals or general practice clinics, they remain separate in staff, operation, and facilities.	14	Urban	1 month	Model 1: Integration of CVD services into existing HIV services and structure	People living with HIV only (PLHIV)	Each CTC is staffed with physicians (medical officers or midâ€“level providers), nurses, phlebotomists, pharmacists or pharmacy technicians, and patient trackers.	No	A number of gaps were identified in this sample of HIV clinics that currently limit the ability of Tanzanian healthcare workers to diagnose and manage NCD in the context of HIV care. Integrated NCD and HIV care may be successfully achieved in these settings with basic measures incorporated into existing infrastructures at minimal added expense, i.e., improving access to basic functioning equipmen…		Survey items were related to 1.) number and level of training of the staff in NCD, 2.) type and availability of services related to NCD, 3.) availability of equipment for NCD risk factor assessment, and 4.) NCD resources for patient education.		Treatment of NCD, specifically hypertension, chronic obstructive pulmonary disease (COPD), diabetes, and dyslipidemia was variable between dispensaries and hospital clinics. In dispensaries, 67 % treated patients with hypertension, 50% with COPD, 16.7 % with diabetes, and 33.3 % with dyslipidemia. In comparison, 25 % of hospital clinics treated patients with hypertension, 12.5 % with COPD, 25 % w…	Adoption, Feasibility	93â€“100 % of clinics provided laboratory services for the diagnosis of infectious diseases, including HIV, malaria, syphilis, tuberculosis, and hepatitis B and C. Renal and liver function testing were also widely available. Tests for NCD-related conditions were lower including 88 % with blood glucose testing available, 78 % urine dipsticks, and 57 % lipid panel. 21 % of facilities employed a hea…	In this survey of 14 HIV CTCs in Dar es Salaam, Tanzania, significant gaps in the services and resources available to diagnose and treat NCD were identified. These included a lack of access to treatment protocols, HCW training, and functioning equipment to adequately diagnose and manage NCDs. While 50 % of the clinics reported treating NCD, many of these clinics reported managing NCD without acce…	Overall, none of the surveyed facilities met all the ECHO International Health standards for essential clinic equipment used routinely in the diagnosis and management of NCDs.
Temi		Gwarzo, 2012	Yes	Yes	integrated routine screening of cardiovascular risk factors into an HIV clinic	18	pilot program	Nigeria	2010	HIV clinic	1	Urban	15 months	Model 1: Integration of CVD services into existing HIV services and structure	People living with HIV only (PLHIV)		Yes	"Integration of screening for cardiovascular diseases in ART clinic settings is feasible and essential in order to improve the life expectancy of HIV positive individuals"		Risk factor assessment: Age, sex, SMI and hypertension	82.7% receiving ART	19.8% w/ 1 or more CVD risk factors, 2.4% had risk > 20%, 42% had risk < 20 (?) 15/2% w/ risk factors had HTN	Appropriateness, Feasibility, Penetration	Effectiveness	Integration of CVD testing and risk factor assessment in HIV clinic is feasible. Risk factors do not differ significantly between those receiving ART and ART naive.
Lynette		Gwarzo, 2012	Yes	Yes	integrated routine screening of cardiovascular risk factors into an HIV clinic	18	pilot program	Nigeria	2010	HIV clinic	1	Urban	15 months	Model 1: Integration of CVD services into existing HIV services and structure	People living with HIV only (PLHIV)		Yes	"Integration of screening for cardiovascular diseases in ART clinic settings is feasible and essential in order to improve the life expectancy of HIV positive individuals"		Risk factor assessment: Age, sex, SMI and hypertension	82.7% receiving ART	19.8% w/ 1 or more CVD risk factors, 2.4% had risk > 20%, 42% had risk < 20 (?) 15/2% w/ risk factors had HTN	Appropriateness, Feasibility, Penetration	Effectiveness	Integration of CVD testing and risk factor assessment in HIV clinic is feasible. Risk factors do not differ significantly between those receiving ART and ART naive.
Temi		Nyabera, 2011	Yes	Yes	integration of CVD risk factor evaluation and management into HIV clinic settings	19	Observational study	Kenya	2009	HIV clinics	5	Urban	16 months	Model 1: Integration of CVD services into existing HIV services and structure	PLHIV and HIV-negative individuals	HIV clinic providers	Yes	"Integration of CVD screening and management into routine HIV care and treatment is feasible"			80% HIV positive, 57% on ART, 26% counseling and testing clients, 17% on care	19% HTN in HIV negative, 32% HTN in HIV positive 6% high sugar levels in ART patients 2% high cholesterol levels in ART patients	Acceptability, Appropriateness, Feasibility	Effectiveness, Patient Centeredness	HIV positive patients were found to have higher levels of HTN. Existing staff were trained but staffing and equipment problems remained a barrier to delivery of care. Clients and staff reported positive experiences about the service.
Lynette		Nyabera, 2011	Yes	Yes	integration of CVD risk factor evaluation and management into HIV clinic settings	19	Observational study	Kenya	2009	HIV clinics	5	Urban	16 months	Model 1: Integration of CVD services into existing HIV services and structure	PLHIV and HIV-negative individuals	HIV clinic providers	Yes	"Integration of CVD screening and management into routine HIV care and treatment is feasible"			80% HIV positive, 57% on ART, 26% counseling and testing clients, 17% on care	19% HTN in HIV negative, 32% HTN in HIV positive 6% high sugar levels in ART patients 2% high cholesterol levels in ART patients	Acceptability, Appropriateness, Feasibility	Effectiveness, Patient Centeredness	HIV positive patients were found to have higher levels of HTN. Existing staff were trained but staffing and equipment problems remained a barrier to delivery of care. Clients and staff reported positive experiences about the service.
Temi		Tiam, 2012	Yes	Yes	HTN and diabetes screening were included w/ HIV screen from mobile clinics.	20	observational study	Lesotho	2011	mobile clinic	1	Rural	1 month	Model 3: Simultaneous integration of CVD and HIV services and structure	PLHIV and HIV-negative individuals	doctors, nurses, community workers, nutritionists, AIDS officers, pharmacists	Yes	integrated services can increase health care access in hard to reach places. The model is being scaled up in Lesotho		disease prevalence rates	7% HIV positive, 68.5% received CD4 testing and 36.6% enrolled in care at clinics	24.2% of those screened had HTN 3.1% had elevated blood sugar	Acceptability, Appropriateness, Feasibility, Penetration	Efficiency, Effectiveness	Integrated health care delivery from a mobile clinic was beneficial for identifying disease and linkage back to care. Those with HTN, diabetes or HIV were linked to care centers nearby following identification at the clinic.
Lynette		Tiam, 2012	Yes	Yes	HTN and diabetes screening were included w/ HIV screen from mobile clinics.	20	observational study	Lesotho	2011	mobile clinic	1	Rural	1 month	Model 3: Simultaneous integration of CVD and HIV services and structure	PLHIV and HIV-negative individuals	doctors, nurses, community workers, nutritionists, AIDS officers, pharmacists	Yes	integrated services can increase health care access in hard to reach places. The model is being scaled up in Lesotho		disease prevalence rates	7% HIV positive, 68.5% received CD4 testing and 36.6% enrolled in care at clinics	24.2% of those screened had HTN 3.1% had elevated blood sugar	Acceptability, Appropriateness, Feasibility, Penetration	Efficiency, Effectiveness	Integrated health care delivery from a mobile clinic was beneficial for identifying disease and linkage back to care. Those with HTN, diabetes or HIV were linked to care centers nearby following identification at the clinic.
Temi		Topp, 2010	Yes	Yes	Clinics delivered HIV care and testing along with measuring vital sign ins an integrated clinic	21	feasibility case study	Zambia	2007	Primary Care Clinic	2	Urban	6 months	Model 2: Integration of HIV services into existing CVD services and structure	PLHIV and HIV-negative individuals	primary clinic staff (nurses, clinical officers, doctors, lay personnel)	Yes	Resources for ART scale up can be utilized in an integrated fashion in low resource setting. More research is necessary in scalability, generalizability, cost effectiveness and long term outcomes.		Number of patients tested for HIV, wait times, quart assurance indicators, patient and health provider perceptions	Clinic 1: 53% accepted PITC, 13% found positive, 42% enrolled in ART care, median wait time increased 43 minutes Clinic 2: 58% accepted PITC, 24% found positive, 58% enrolled in ART care, median wait time increased 46 minutes	Clinic 1: 76% of vitals collected, median wait time increased 26 minutes Clinic 2: 73% of vitals collected, median wait time increased 24 minutes	Acceptability, Adoption, Appropriateness, Feasibility, Penetration	Effectiveness, Efficiency, Timeliness, Patient Centeredness	Integration of PITC into the primary health care clinic lead to higher rates of HIC testing and identification. Integration of space and staffing also improved collection of vital signs for OPD patients and decreased stigma. Integration led to an overall increase in wait time for patients.
Lynette		Topp, 2010	Yes	Yes	Clinics delivered HIV care and testing along with measuring vital sign ins an integrated clinic	21	feasibility case study	Zambia	2007	Primary Care Clinic	2	Urban	6 months	Model 2: Integration of HIV services into existing CVD services and structure	PLHIV and HIV-negative individuals	primary clinic staff (nurses, clinical officers, doctors, lay personnel)	Yes	Resources for ART scale up can be utilized in an integrated fashion in low resource setting. More research is necessary in scalability, generalizability, cost effectiveness and long term outcomes.		Number of patients tested for HIV, wait times, quart assurance indicators, patient and health provider perceptions	Clinic 1: 53% accepted PITC, 13% found positive, 42% enrolled in ART care, median wait time increased 43 minutes Clinic 2: 58% accepted PITC, 24% found positive, 58% enrolled in ART care, median wait time increased 46 minutes	Clinic 1: 76% of vitals collected, median wait time increased 26 minutes Clinic 2: 73% of vitals collected, median wait time increased 24 minutes	Acceptability, Adoption, Appropriateness, Feasibility, Penetration	Effectiveness, Efficiency, Timeliness, Patient Centeredness	Integration of PITC into the primary health care clinic lead to higher rates of HIC testing and identification. Integration of space and staffing also improved collection of vital signs for OPD patients and decreased stigma. Integration led to an overall increase in wait time for patients.

## Sheet: Risk of bias assessment
Title (First Author, Year)	Study Type	Selection (Cohort)	Representativeness of the exposed cohort	Selection of the non exposed cohort	Ascertainment of exposure	Demonstration that outcome of interest was not present at start of study	Comparability	Compariability of cohorts on the basis of the design or analysis	Outcome (cohort)	Assessment of Outcome	Was follow-up long enough for outcomes to occur (HTN: 3- 6 months; diabetes: 3 months; HIV: 24 weeks)	Adequacy of follow up of cohorts	Total Stars	Random Sequence Generation	Allocation concealment	Selective Reporting	Other Sources of bias	Blinding (Participants and personnel)	Blinding (outcome assessment)	Incomplete Outcome Data
HIV with non-communicable diseases in primary care in Kibera, Nairobi, Kenya: characteristics and outcomes 2010-2013 (Edwards, et al., 2015)	Descriptive, cross-sectional (but cohort in paper?)	**	B) 15+ with hypertension or diabetes in area of high HIV risk	C)	A) patient record	B)		N/A	**	B "routinely collected MSF data was retrospectively reviewed and de-identified." (442)	A) 41 months	D	4
Educational Outreach with an Integrated Clinical Tool for Nurse-Led Non-communicable Chronic Disease Management in Primary Care in South Africa: A Pragmatic Cluster Randomised Controlled Trial (Fairall, et al., 2016)	RCT													Low Risk of Bias "Clinics within each of six health sub-district strata were randomised to avoid potential confounding resulting from geographically determined differences in manage- ment of clinical services. Two strata contained equal numbers of clinics, meaning that rando- misation could be done in a 1:1 ratio. The four strata containing odd numbers of clinics were randomly allocated to have e…	High Risk of BIas "The management tool was provided as a ring-bound, high-quality, full-colour illustrated booklet to every clinician (nurse and doctor) responsible for primary care in the 19 intervention clinics" (8) "A desk-blotter with a calendar illustrating key messages for priority conditions was provided to all staff in intervention clinics, to facilitate booking of follow-up appointments …	Unclear	High Risk for Confounding "A further potential reason for the failure to show differences between groups was the effect of a co-intervention, the concurrent Chronic Disease Season campaign, instituted by the clinic managers in both control and intervention clinics" (20) Early Stopping "The duration and tim- ing of the follow-up data collection might not have been optimal for a study of chronic di…	High Risk of Bias No Blinding	High Risk of Bias No Blinding	Low Risk of Bias "In all, 1,927 patients in the intervention group were interviewed at follow-up (1,927/2,166; 89%), and 2,050 in the control group (2,050/2,227; 92%). Reasons for not being re-interviewed were similar between groups: death (63 in the intervention group versus 54 in the control group); relocation (42 in the intervention group versus 26 in the control group); too ill to be re-inter…
Offering integrated care for HIV/AIDS, diabetes and hypertension within chronic disease clinics in Cambodia (Janssens, et al., 2007)	Cohort/ Descriptive Cross-sectional	**	B) Patients with HIV, HTN or Diabetes in area of high HIV or chronic disease risk	C)	A) Patient record	B)		N/A	**	A) reference to patient record	A) 45 months	C)	4
Novel approaches to screening for noncommunicable diseases: Lessons from Neno, Malawi (Kachimanga, et al., 2017)	Descriptive, cross-sectional	***	C) targeted general public, those at an NCD/HIV clinic and those at OPDs w/ different programs Changed to A	C) Changed to A	D) exposure was recorded in terms of total number of site patient, not recorded at the patient level	A) Excluded known hypertensives and diabetics enrolled in IC3		N/A	**	D) (i chose this instead of record linkage because outcomes were assessed at the visit level not the patient level so it was not identified whether a patient was already included in the cohort) change to B	A) 18 months	D)	2
Adaptation of a general primary care package for HIV-infected adults to an HIV center setting in Gaborone, Botswana (Davis, et al., 2013)	Cohort		N/A) there was a brief description in terms of sex but it was not representative of the community	C)	D)	B)		N/A	***	A) follow- up with referral clinics	B) A)	A)	2
Medication Adherence Clubs: a potential solution to managing large numbers of stable patients with multiple chronic diseases in informal settlements (Khabala, et al., 2015)	Descriptive, cross-sectional	***	B) representative but likely a more adherent cohort than the population	C) Those who declined met criteria changed to A	A) MAC register	B)		N/A (could debate this. they mentioned that those who met inclusion criteria but did not participate in MACs were still seen but did not provide data on that cohort)	***	A) MAC register	A)	B) LTFU = 3.5%	5
Evaluating the feasibility and uptake of a community-led HIV testing and multi-disease health campaign in rural Uganda (Kabami, et al., 2017)	Descriptive, cross-sectional	**	C) elected leaders and their constituents	A) Census data	A) Census data	B)		N/A	*	C) Self report/ name matching between census and campaign	A) yes given the focus was feasibility of implementation	D)	3
Preparedness of HIV care and treatment clinics for the management of concomitant non-communicable diseases: a cross-sectional survey (Leung, et al., 2016)	Descriptive, cross-sectional (survey)	*	B) "The facilities were chosen by convenience sampling within district and facility size strata: eight large health centers, and six small dispensaries. All were public facilities with functioning CTCs at the time of assessment" (2)	C)	C) "A 30 question survey assessing resources and services available for NCD diagnosis and management was administered in English to the HIV CTC Site Manager (medical officer or mid–level provider) or Site Super- visor (nurse) at each facility" (2)	B		N/A	*	C)	B, 1 month) this study is based on self–reported data, and descriptive and cross–sectional in design, intending only to elucidate a qualitative understanding of the state of NCD care in HIV clinics, rather than report on outcomes	A)	2
Leveraging HIV platforms to work toward comprehensive primary care in rural Malawi: the Integrated Chronic Care Clinic (Wroe, et al., 2015)	Descriptive, cross-sectional	*	C) "patients seen at the hospitals for CCC were given follow up appointments at the health center nearest to their home according to the ART clinic schedule. Over several months all patients were given these appointments" (273)	C)	A) "The clerks record screening data in the individual patient charts, and all positive screens prompt insertion of appropriate paperwork into the chart and notification of the clinician. The patient is then seen during the same visit for the new condition." (274)	B)		N/A	**	A) "A key step in integration was to streamline data processes in order to obtain high-quality and useful data while eliminating redundancy. This involved a new storage system for all patient charts into one unique patient file, with each patients’ ‘screening record’ stored within it." (274)	A) "in early 2015 IC3 was underway." (273) "As of the end of May 2015, IC3 is benefitting 6,781 patients on antiretroviral therapy (ART) and 721 patients with NCDs" (275)	D)	3
Prevalence and Knowledge Assessment of HIV and Non-Communicable Disease Risk Factors among Formal Sector Employees in Namibia (Guariguata, et al., 2015)	Descriptive, cross-sectional	*	C) "employees working in 13 industries in the formal sector" (1)	C)	B) "The mobile clinic visited a company site for as long as required to see all participating employees (up to 32 people per mobile clinic per day) and each screening visit took approximately a total of 45–60 minutes consisting of pre-test counseling (30–45 min- utes), testing, and post-test counseling sessions. All services were provided by Ministry of Health and Social Services (MOHSS)-trained …	B		N/A, controls within the exposed cohort but not between exposed and non-exposed groups "multivariate analysis controlled additionally for age, sex, education, insurance, and job type (12)"	*	C, mixture of self- reporting and database screening results) "Participants who provided informed consent were asked to complete a questionnaire with demographic (age, sex, marital status, smoking), job status information (contract type, type of position), and knowledge, self-perceived risk and self-reported presence of the conditions: HIV/AIDS, diabetes, hypertension and cardiovascular disease" …	A) The mobile clinic visited a company site for as long as required to see all participating employees (3)	D) "Only de-identified information was collected from the screenings without any possibility of linking back to the participant" (3)	2
A time-motion study of cardiovascular disease risk factor screening integrated into HIV clinic visits in Swaziland (Palma, et al., 2018)	Cohort	****	B) Convenience sample screened, screened patients oversampled in time- motion study	A)	A)	A) no history of CVD		N/A	**	A) Independent assessment by data collector	A)	D)	6
Linkage to HIV, TB and non-communicable disease care from a mobile testing unit in Cape Town, South Africa (Govindasamy, et al., 2013)	Cohort	*	C) targeted groups based on location	C)	A) Retrospective review of clinic records	A) retrospective review		N/A	*	C) Self report via telephone or home visit	A) 20 months	D)	2
Pinotti, J.A., et al., Comprehensive health care for women in a public hospital in Sao Paulo, Brazil (Pinotti, et al., 2001)	Cohort	*	D)	C)	A) Patient record	A)		N/A	**	B) record linkage	A) 7 years	D)	3
Screening for diabetes and hypertension in a rural low income setting in western Kenya utilizing home-based and community-based strategies (Pastakia, et al., 2013)		*	C) "Webuye town (population 19,600 in 2011) was selected to carry out the pilot because home-based counseling and testing (HBCT) for HIV was underway at the time of the study [9,12]. There also exists accessible infrastructure for long-term care of diabetes and hypertension at Webuye District Hospital to manage all the positively screened patients [13]." (2)	A)	A) "Age, sex, medical record number (if available), contact information, HIV screening result (only performed in home-based screening), blood pressure screening result, and blood sugar screening result were recorded manually for all participants by the counselors on a standardized data collection sheet" (3)	B) it is possible that there was some overlap in the patients participating in both screen- ing activities (8)	*	Age) "Participants >18 years old qualified for screening in both groups" (1) Im not sure if this would qualify add logistic and linear regression to identify relationship of relevant covariants with blood pressure and blood sugar	*	A) "All participants with complete data recorded in the screen- ing register were included in this analysis" (4)	B, 1 month) the potential impact of offering screening for hypertension or diabetes alongside HIV testing on acceptability of HIV testing needs to be explored further (8) changed to unclear	C) "Rates for following-up at the clinic after a positive screen were low for both groups with 31% of patients with an elevated SBP returning for confirmation in both the community-based and home-based group (P=1.0). Follow-up after a random glucose was also low with 23% returning in the home-based group and 22% in the community-based group (P=1.0)." (1)	3
Strengthening Health Systems at Facility- Level: Feasibility of Integrating Antiretroviral Therapy into Primary Health Care Services in Lusaka, Zambia (Topp, et al., 2010)	WRONG paper	*	D) "model was scaled up to a further 12 primary care clinics spread across three Zambian provinces." (349)	C)	B) "survey was carried out in collab- oration with clinic managers, and documented whether defined areas of service delivery (for example duty rosters, data management, laboratory services) were fully, partially or not integrated." (349)	B)		N/A	*	C) "Data were collated, and then independently triangulated by the first and second authors to generate separate assessments for the scope of integration in each clinic." (349) "Qualitative data on the relative benefits and challenges of the integrated model were subsequently collected during 15 semi-structured interviews." (349)	A) Figure 1b, records the extent of integration across the same indicators 6–24 months post-implementation. (350)	D)	2
Cardiovascular disease risk factor profiles of HIV- positive clients: finding from a pilot program to integrate CVD screening into HIV services at a secondary health facility in Kano, North-western Nigeria (Gwarzo, et al., 2012)		**	B) "1,033 HIV positive clients aged between 17 and 70 years were randomly selected for screening"	A)	D)	B)		N/A	*	D)	A) 15 months	D)	3
You can treat my HIV - But can you treat my blood pressure? Availability of integrated HIV and non-communicable disease care in northern Malawi (Pfaff, et al., 2017)		**	B )The study was conducted at all 25 health centres and five hospitals supported by the EQUIP project in two rural northern districts of Malawi. This excluded 13 health centres (eight in one district, five in other districts) not supported by EQUIP at the time of the study (2) The health centres were purposefully selected as sites where the EQUIP project was already working. As these sites had be…	C)	B) "The semi-structured qualitative interviews were conducted with the NCD coordinators in both districts and at the central hospital...Interviews were conducted by the same interviewer, who was the researcher and had previous experience in qualitative research" (2)	B)		N/A	*	C) "The semi-structured qualitative interviews were conducted with the NCD coordinators in both districts and at the central hospital...Interviews were conducted by the same interviewer, who was the researcher and had previous experience in qualitative research"	A) "All [NCD coordinators] had been appointed as coordinators between April 2012 and March 2013 and had been in their position for at least 12 months... Data were collected between March and May 2014" (2)	D)	3
Evaluation of a project integrating cardiovascular care into HIV programmes (Nyabera, et al., 2011)		*	B) "Three HIV care and treatment sites in Rift Valley province and two sites in Coast province were selected."	C)	D) "Three-monthly monitoring and evaluation visits to the sites were conducted to assess inputs, process and outputs."	B)		N/A		A) "Three-monthly monitoring and evaluation visits to the sites were conducted to assess inputs, process and outputs."	A) "pilot project commenced in August 2009 and continued to December 2010"	D)	3
Effectiveness of an Integrated Approach to HIV and Hypertension Care in Rural South Africa: Controlled Interrupted Time-Series Analysis (Ameh, et al., 2017) Quality of integrated chronic disease care in rural South Africa: user and provider perspectives (Ameh, et al., 2017)		**	B) "All PHC health facilities in the Agincourt HDSS were se- lected for the study. Three referral public hospitals that serve these PHC health facilities are situated 25 km to 45 km from the study area (Kahn et al. 2007). These primary and secondary public health facili- ties serve socio-economically vulnerable populations in the study area." 259 The criteria for recruiting pa- tients for FGDs we…	C)	B) "Focus Group Discussions (FGDs) were conducted to obtain in-depth data from multiple patients to capitalise on group interactions and communication regarding lived experiences based on provider-user interface. In-depth interviews were held for the seven operational managers of the health facilities and the sub- district health manager to get the depth and breadth of providers’ perspective on t…	B			*	C) "Seven FGDs were held for 5–9 participants of similar age recruited from within the seven PHC facilities, with each session lasting 60-90 min." (260) "Eight in-depth inter- views lasting 30–40 min were conducted with the seven operational managers and the sub-district health manager in designated health facilities" (261) "A code book was developed based on recurring pre-identified themes and e…	A) "Patients receiving treat- ment six months before the ICDM model was implemented were se- lected to assess their levels of (dis)satisfaction with the quality of chronic disease care before and after the implementation of the ICDM model in efforts to gauge possible changes in the quality of chronic disease care that can be attributed to the ICDM model" (260) "The Exit interviews were conducted …	C) 61 of 80 selected patients participated in the 8 FDGs; 76% response rate (figure 1)	3
